# Supplementary material for: Association of Drug Application and Hydration Status in Elderly Patients
Source: Nutrients. 2021 Jun 4;13(6):1929. doi: 10.3390/nu13061929 (PMC8226953; doi:10.3390/nu13061929)
Supplement: Supplementary file 1 [file nutrients-13-01929-s001.zip]

Archive with 1 entries (1 files):
- nutrients-1210365-supplementary.pdf
